# Supplementary material for: Expression analysis of PIN family genes in Chinese hickory reveals their potential roles during grafting and salt stress
Source: Front Plant Sci. 2022 Sep 29;13:999990. doi: 10.3389/fpls.2022.999990 (PMC9557188; doi:10.3389/fpls.2022.999990)
Supplement: Supplementary file 1 [file Table_1.XLSX]

## Sheet: Sheet1
Supplementary Table 1. The detailed informations of PIN genes used in Phylogenetic tree.
Number	Species	Name	Locus ID	Group	Reference
1	Klebsormidium flaccidium	KfPIN	HO482457.1	I	﻿Viaene , et al
2	Physcomitrella patens	PpPINA	Phpat.023G033400	V	﻿Bennett et al.
		PpPINB	Phpat.024G009100	V
		PpPINC	Phpat.010G093900	V
		PpPIND	Phpat.014G031300	III
3	Selaginella moellendorffii	SmPIN1-1	SELMODRAFT_234325	V	﻿Cristian et al
		SmPIN1-2	SELMODRAFT_131936	V
		SmPIN2-1	SELMODRAFT_102666	V
		SmPIN2-2	SELMODRAFT_443592	V
		SmPIN3-1	SELMODRAFT_98910	V
		SmPIN3-2	SELMODRAFT_105586	V
		SmPIN4-1	SELMODRAFT_422990	II
		SmPIN5-1	SELMODRAFT_88887	II
		SmPIN5-2	SELMODRAFT_451571	II
4	Cystopteris fragilis	CfPIN1	gi|663442219|gb|AIF28520.1|	V	﻿Yang et al
		CfPIN2	gi|663442169|gb|AIF28495.1|	V
		CfPIN3	gi|663442241|gb|AIF28531.1|	V
		CfPIN4	gi|663442193|gb|AIF28507.1|	V
5	Picea abies	PaPIN1	ACH91613.2	VIII	﻿Viaene et al.
6	Arabidopsis thaliana	AtPIN1	AT1G73590.1	VIII	﻿Paponov et al.
		AtPIN2	AT5G57090.1	VII
		AtPIN3	AT1G70940.1	VIII
		AtPIN4	AT2G01420.1	VIII
		AtPIN5	AT5G16530.1	III
		AtPIN6	AT1G77110.1	V
		AtPIN7	AT1G23080.1	VIII
		AtPIN8	AT5G15100.1	IV
7	Populus trichocarpa	PtPIN1a	Potri.006G037000.1	VIII	﻿Nicola et al.
		PtPIN1b	Potri.015G038700.1	VIII
		PtPIN1c	Potri.016G035300.1	VIII
		PtPIN2a	Potri.001G205200.1	VI
		PtPIN2b	Potri.018G139400.1	VII
		PtPIN3a	Potri.010G112800.1	VIII
		PtPIN3b	Potri.008G129400.1	VIII
		PtPIN5a	Potri.019G052800.1	III
		PtPIN5b	Potri.013G087000.1	III
		PtPIN6a	Potri.002G072200.1	V
		PtPIN6b	Potri.005G187500.1	V
		PtPIN7	Potri.014G146800.1	IV
		PtPIN8a	Potri.004G124200.1	IV
		PtPIN8b	Potri.017G078300.1	IV
8	Amborella trichopoda	AmPIN1a	AMTR_s00010p00137670	VIII	Yang et al.
		AmPIN1b	AMTR_s00101p00149240	VIII
		AmPIN2	AMTR_s00019p00250330	VII
		AmPIN3	AMTR_s00024p00250140	VIII
		AmPIN5	AMTR_s00013p00241000	III
		AmPIN6	AMTR_s00013p00242590	IV
		AmPINx	AMTR_s00038p00074050	IV
		AmPINy	AMTR_s00038p00082540	IV
		AmPINz	AMTR_s00038p00079560	IV
9	Juglans regia L.	JrPIN1a	rna-XM_018951245.2	VIII	Phytozome v13
		JrPIN1b	rna-XM_019002472.2	VIII
		JrPIN1c	rna-XM_018958574.2	VIII
		JrPIN1d	rna-XM_018958576.2	VIII
		JrPIN1e	rna-XM_018955015.2	VIII
		JrPIN2a	rna-XM_018956222.2	VII
		JrPIN2b	rna-XM_019003705.2	VII
		JrPIN3	rna-XM_018995540.2	VIII
		JrPIN5	rna-XM_018968630.2	III
		JrPIN6a	rna-XM_018984344.2	V
		JrPIN6b	rna-XM_018993661.2	V
		JrPIN6c	rna-XM_035685973.1	V
		JrPIN7	rna-XM_018980344.2	VIII
		JrPIN8a	rna-XM_018967461.2	IV
		JrPIN8b	rna-XM_018980396.2	IV
		CilPIN1a	Caril.15G125500.1.p	VIII
10	Carya illinoinensis	CilPIN1b	Caril.16G094000.1.p	VIII	Phytozome v13
		CilPIN1c	Caril.10G040700.1.p	VIII
		CilPIN1d	Caril.09G049200.1.p	VIII
		CilPIN2	Caril.07G196300.1.p	VII
		CilPIN3	Caril.06G011600.1.p	VIII
		CilPIN4	Caril.05G245600.1.p	VIII
		CilPIN5	Caril.07G078400.1.p	III
		CilPIN6a	Caril.15G021600.1.p	V
		CilPIN6b	Caril.16G017600.1.p	V
		CilPIN8a	Caril.04G019100.1.p	IV
		CilPIN8b	Caril.03G023100.1.p	IV
11	Carya cathayensis	CcPIN1a	CCA1233S0022	VIII	This study
		CcPIN1b	CCA0709S0034	VIII
		CcPIN2a	CCA0674S0073	VII
		CcPIN2b	CCA0888S0033	VII
		CcPIN3	CCA1410S0065	VIII
		CcPIN5	CCA0888S0013	III
		CcPIN6a	CCA0944S0041	V
		CcPIN6b	CCA1391S0033	V
		CcPIN4	CCA0857S0074	VIII
		CcPIN8a	CCA0779S0095	IV
		CcPIN8b	CCA1094S0128	IV
12	Nymphaea tetragona	NcPIN1a	Nycol.H01238.1.p	VIII	Phytozome v13
		NcPIN1b	Nycol.J00858.1.p	VIII
		NcPIN1c	Nycol.A02917.1.p	VIII
		NcPIN1d	Nycol.D00178.1.p	VIII
		NcPIN2	Nycol.C00918.1.p	VII
		NcPIN4	Nycol.H01306.1.p	VIII
		NcPIN5	Nycol.B01004.1.p	III
		NcPIN8	Nycol.N00068.1.p	IV
		NcPIN9	Nycol.C00577.1.p	IV
13	Oryza sativa	OsPIN1a	LOC_Os02g50960	VIII	﻿Wang et al.
		OsPIN1b	LOC_Os11g04190	VIII
		OsPIN1c	LOC_Os06g12610	VIII
		OsPIN1d	LOC_Os12g04000	VIII
		OsPIN2	LOC_Os06g44970	VII
		OsPIN3a	LOC_Os01g45550	VI
		OsPIN3b	LOC_Os05g50140	VI
		OsPIN5a	LOC_Os01g69070	III
		OsPIN5b	LOC_Os09g32770	III
		OsPIN5c	LOC_Os08g41720	III
		OsPIN8	LOC_Os01g51780	IV
		OsPIN9	LOC_Os01g58860	III
14	Zea mays	ZmPIN1a	GRMZM2G098643	VIII	﻿Cristian et al.
		ZmPIN1b	GRMZM2G074267	VIII
		ZmPIN1c	GRMZM2G149184	VIII
		ZmPIN1d	GRMZM2G171702	VIII
		ZmPIN2	GRMZM2G175983	III
		ZmPIN5a	GRMZM2G025742	III
		ZmPIN5b	GRMZM2G148648	III
		ZmPIN5c	GRMZM2G040911	III
		ZmPIN8	GRMZM5G839411	IV
		ZmPIN9	GRMZM5G859099	III
		ZmPIN10a	GRMZM2G126260	VI
		ZmPIN10b	GRMZM2G160496	VI
15	Sorghum bicolor	SbPIN1	Sb02g029210	III	McCormick et al.
		SbPIN2	Sb03g029320	VI
		SbPIN3	Sb03g032850	IV
		SbPIN4	Sb03g037350	III
		SbPIN5	Sb03g043960	III
		SbPIN6	Sb04g028170	VIII
		SbPIN7	Sb05g002150	VIII
		SbPIN8	Sb07g026370	III
		SbPIN9	Sb10g004430	VI
		SbPIN10	Sb10g008290	VIII
		SbPIN11	Sb10g026300	VII
Reference:
﻿Bennett, T., Brockington, S.F., Rothfels, C., Graham, S.W., Stevenson, D., Kutchan, T., et al. (2014) Paralogous radiations of PIN proteins with multiple origins of noncanonical PIN structure. Mol. Biol. Evol. 31, 2042–2060.
﻿Cristian, F., Silvia, F., and Serena, V. (2012) The Maize PIN gene family of auxin transporters. Front. Plant Sci. 3, 16.
﻿Nicola, C., Eizabeth, T.O.T., Matthew, C.R., Sophie, K.A., and Rachel, S. (2012). Diversification and expression of the PIN, AUX/LAX, and ABCB families of putative auxin transporters in Populus. Ann. Neurol. 3, 17.
﻿Paponov, I.A., Teale, W.D., Trebar, M., Blilou, I., and Palme, K. (2005). The PIN auxin efflux facilitators: Evolutionary and functional perspectives. Trends Plant Sci. 10, 170–177.
McCormick, R. F., Truong, S. K., Sreedasyam, A., Jenkins, J., Shu, S., Sims, D., et al. (2017). The Sorghum bicolor reference genome: improved assembly, gene annotations, a transcriptome atlas, and signatures of genome organization. Plant J. 93, 338–354.
﻿Viaene, T., Delwiche, C.F., Rensing, S.A., and Friml, J. (2013). Origin and evolution of PIN auxin transporters in the green lineage. Trends Plant Sci. 18, 5–10.
﻿Wang, Y., Chai, C., Valliyodan, B., Maupin, C., Annen, B., and Nguyen, H.T. (2015). Genome-wide analysis and expression profiling of the PIN auxin transporter gene family in soybean (Glycine max). BMC Genom. 16, 951.
Yang C., Wang D., Zhang C., Kong N., Ma H., and Chen Q. (2019). Comparative analysis of the PIN auxin transporter gene family in different plant species: A focus on structural and expression profiling of PINs in Solanum tuberosum. Int. J. Mol. Sci. 20, 3270.
"Phytozome v13" means the PIN genes identified based on the genome downloded from phytozome v13.
"This Study" means the PIN genes were identified in this paper.
