# Supplementary material for: Expression analysis of PIN family genes in Chinese hickory reveals their potential roles during grafting and salt stress
Source: Front Plant Sci. 2022 Sep 29;13:999990. doi: 10.3389/fpls.2022.999990 (PMC9557188; doi:10.3389/fpls.2022.999990)
Supplement: Supplementary file 2 [file Table_2.XLSX]

## Sheet: Sheet1
Supplementary Table 2. The primers used for qRT-PCR reactions.
Name	Sequence
CcActin	Forward primer:GCTGAACGGGAAATTGTC
	Forward primer:AGAGATGGCTGGAAGAGG
CcPIN1a	Forward primer:ATTGGCCTCACTTGGTCTCT
	Forward primer:ATGATCCTCGGTTGCAAAGC
CcPIN2a	Forward primer:CACTGCAGGGTCCATTGCTTC
	Forward primer:TGCATACGATTTCCTCACCACCAC
CcPIN3	Forward primer:TGTCAAGGTGAGGAAGTCTAACGCG
	Forward primer:CGTCGGGTTCCTCGAAGAGCTCAAG
CcPIN4	Forward primer:ATGAACTTCCGATTCATTGCAGCG
	Forward primer:TATTAGGCAGCGTCGAAAGCGAG
CcPIN5	Forward primer:AGTGGGTTTGCATGGTGATG
	Forward primer:AGATCACCGCAGTGCTAAGT
CcPIN6a	Forward primer:GTGGGATTCACCAGGGAAGTCATG
	Forward primer:TCCTCCGGCATTTCAATTTTGGTG
CcPIN8a	Forward primer:CAGCATTAGAAGCCCCAGAGACAG
	Forward primer:TCTTCCCCACTGTCAACAGAATGAG

## Sheet: Sheet4
>A10-CcARF4b/CCA0861S0007-2367bp
>A12-CcARF6a/CCA0616S0087-2700bp
>A13-CcARF6b/CCA1016S0041-2706bp
>A14-CcARF7a/CCA1353S0021-3330bp
>A15-CcARF7b/CCA0691S0116-3363bp
>A18-CcARF9a/CCA0549S0010-2085bp
>A19-CcARF9b/CCA0918S0143-2100bp
>A1-CcARF1 /CCA0670S0007-2013bp
>A20-CcARF10a/CCA0589S0239-1989bp
>A21-CcARF10b/CCA0546S0157-1185bp
>A22-CcARF13/CCA0981S0056-2196bp
>A24-CcARF16b/CCA1203S0032-2106bp
>A25-CcARF16c/CCA1054S0011-2142bp
>A26-CcARF16d/CCA0989S0048-2127bp
>A27-CcARF17a/CCA1191S0027-1803bp
>A28-CcARF17b/CCA0803S0099-1791bp
>A2-CcARF2a/CCA1407S0040-2559bp
>A30-CcARF19a/CCA1225S0022-3252bp
>A31-CcARF19b/CCA0977S0049-3372bp
>A3-CcARF2b/CCA0866S0024-2547bp
>A4-CcARF2c/10 CCA0526S0099-2340bp
>A5-CcARF2d/CCA0505S0330-2328bp
>A7-CcARF3a/CCA0539S0167-2184bp
>A8-CcARF3b/CCA0836S0113-2148bp
>A9-CcARF4a/CCA1624S0021-2400bp
ATGAAAGCTCCCTCAAGTGGGTTTCTGCCGACTCCTGGAGAAGGAGAGAGGAAGAGTATTAATTCAGAGTTATGGCATGCTTGTGCGGGGCCTCTGGTTTCTTTACCTCCAGTTGGAAGTCTTGTGGTTTACTTTGCCCAAGGCCACAGTGAGCAAGTTGCAGCATCCATGCAAAAGGAGACTGATTTCATACCCAACTACCCTAACCTTCCTTCAAAGTTGATTTGCATGCTTCATAATGTCACACTGCACGCTGATCCTGAAACTGATGAGGTCTATGCACAGATGACTCTTCAACCTGTAAACAAATATGATAAGGAAGCAGTACTAGCATCTGACATGGGCCTCAAGCAAAGCAGACAACCGTCTGAATTCTTCTGCAAAACTCTTACAGCCAGT…
ATGAAAGCTCCCTTAAATGGGTTTCTGCCAATTTCTGGAGAAGGAGAGAGGAAGAATATTAATTCAGAGTTATGGCATGCTTGTGCGGGGCCTCTGGTTTCTTTGCCTCCGGTTGGAAGTCTCGTAGTTTACTTCCCTCAAGGCCACAGCGAGCAAGTTGCAGCATCAATGCATCAGGAGACCAACTTCATACCCAACTATCCTAACCTTCCATCAAAGTTGATTTGCATGCTCCATAATGTCACACTGCATGCTGATCTTGAAACTGATGAGGTCTATGCACAGATGACCCTTCAACCTGTAAACAAATATGACAAGGAAGCATTACTGGCATCTGAGATGGGCCTCAAGCAAAGCAGACAACCATCTGAATTCTTCTGCAAAACTCTTACGGCTAGT…
ATGAAGACGCCGGCGAATGCCGGAGCCGGCTCCGTCACGGCAGCGTCCACTCCTTGCGAAGGAGGAGACAAGAAGAGCATAAACCCGGAGCTATGGCAAGCGTGCGCCGGGCCGCTGGTGAACCTGCCGCCAGCTGGGACCCATGTGGTCTACTTCCCTCAAGGTCACAGTGAACAGGTTGCAGCTTCTATGAAGAAGGATGTGGATGCACAGATCCCAAACTACCCAAATCTACCTTCAAAGCTACTATGCCTCCTTCACAATGTCACCCTGCATGCGGATCCAGAAACAGATGAAGTTTATGCTCAGATGACACTCCAGCCTTATCATTCTTTTGACAAGGATGCGTTATTGAGATCAGATCTTGCACTCAAGACAAATAAGCCCCAACCAGAGTTT…
ATGAAGACGCCGGCGAATGCCGGTGCCGGCTTTGCCACGTCAGCGTCCAATCTTTGCGAAGGATTAGAGAAGAAGAGCATAAACCATGAACTATGGCAAGCCTGCGCCGGGCCGCTGGTGAACCTGCCGCCGGCTGGGACACACGTGTTCTACTTCCCACAAGGACACAGTGAACAGGTTGCAGCATCTATGAAGAAGGATGTGGATGCACAAATCCCGAACTACCCAAATCTTCCTTCAAAGCTACTATGCCTCCTTCATAATGTCACCCTGCATGCGGATCCTGAAACAGATGAAGTATATACTCAGATGACACTCCAACCGGTTCCTTCTTTTGACCAGGATGAGTTATTGAGATCAGATCTTACACTCAAGACAAATAAACCTCAACCAGATTTT…
ATGACGGCTTCAGAGGTTTCTACAAAGGGAAGTTCCGGTTATAGCGACCAAACCGATGTTAGAAACAGCACCGAAGGGCAAAAAGGTCATTCCAAATTTTCCGGCACTAACAAAGATGCCGAGACTGCGCTTTACACGGAGCTATGGCACGCGTGTGCGGGTCCTCTGGTGACCGTGCCTCGTGAAGGCGAACGCGTGTTCTATTTCCCTCAGGGTCATATCGAGCAGGTAGAGGCGTCTACTAATCAACGAGCGGACCAGCAGATGCCTTTATATGATCTTCCAGCTAAGATCCTATGCCGGGTCATAAATGTTCAATTGAAGGCTGAAGCAGATACTGATGAGGTATTTGCACAAGTAACTTTGATTCCCGAGGCAAACCAAGATGAGAACGCTGTG…
ATGAGGCTCTCTTCAGCTGGTCTTAGTCCTCAAACACAGGAAGGGGAGAAGAGAGTTCTAAATTCTGAACTCTGGCATGCTTGTGCGGGTCCTCTCGTTTCGCTACCGGCTGCTGGAAGCCGTGTTGTCTATTTCCCCCAGGGTCATAGTGAGCAGGTTGCTGCATCAACCAACAGGGAAGTTGATGCCCATATTCCTAACTACCCAAGTTTGCCTCCACAACTTATCTGTCAACTTCACAATGTGACCATGCATGCAGATATTGAGACAGATGAAGTATACGCACAGATGACCTTGCAACCACTGAATCCGCAAGAGCAAAAGGATGCCTACCTCCCAGCAGATTTGGGCACCCCCAGCAAGCAGCCAACAAATTATTTTTGTAAAACCTTGACAGCC…
ATGAGGCTCTCTTCAGCTGGTTTTAGTCCTCAAACCCAGGAAGGGGAGAAGAGAGTTCTAAATTCTGAACTTTGGCATGCTTGCGCGGGTCCTCTTGTTTCACTACCGGCTGTTGGAAGTCGTGTTGTTTATTTCGCCCAGGGTCATAGTGAGCAGGTTGCTGCATCAACCAACAAGGAAGTTGACGCCCAAATTCCTAATTACCCAAGTTTACCTCCACAACTTATTTGCCAACTTCACAATGTGACGATGCATGCAGATATTGATACAGATGAAGTATATGCTCAGATGACTTTGCAACCACTGAATCCGCAAGAGCAAAAGGATGTATTCCTTCCAGCAGAGTTGGGAACCCACAGCAAGCAGCCTACAAATTATTTTTGTAAAACCTTGACAGCC…
ATGATAACATTTATGGATTCGAAAGAGAAACTAAAGGAGGTGGACAAATGCTTAGATCCTCAGCTATGGCATGCCTGCGCTGGTGGAATGGTTCAAATGCCTACAGTGAAAGCCAAGGTCTTCTACTTCCCTCAGGGCCACGCCGAGCATGCCTGCGGGAACGTCGATTTCCGGAGCTGCCCAAGGGTTGCGCCTTTTCTAGCCTGCCGAGTTTGTGCAGTGAAATACATGGCTGATCCTGAGAGCGATGAGGTTTTCGCGAAGATAAAGCTGGCTCCGGTGAATGCTAATGAGCCGGACTTTGAAGATGATGGAATTGAAGGGATTAATGGTTCCGAAGCACAAGAAAAACCGGCGTCTTTCGCGAAGACACTGACGCAGTCGGATGCGAACAATGGC…
ATGATGGCATATCGGGACGGGTCTTTTGCGCAGTCAAATGTTTCGGCGGAAGGTTGTGGAAGGGATGATCTGTATCTGGAGTTATGGAAGGCTTGCGCGGGCCCCCTCGTGGACGTGCCTCGGTCCGGCGAGAGGGTTTTCTATTTTCCACAGGGGCACATGGAACAATTGGAGGCATCCACAAATCAGGAGCTGGATCATAGGAGTCCACTGTTTCAACTTCCCCCGAAGATTCTCTGTCGTATTCTCAACGTTGATCTGCTGGCGGAGCAAGAAACAGATGAGGTTTATGCACAAATTACTCTAGTTCCAGATGCAGATCAAAATGAGACTACAAGTCCTGATGACTGCCTTCCTGAACCTCCAAGGCCTACGGTTCACTCGTTCTCCAAAGTTTTG…
ATGATTACGGTGATGGATTCTGTTAAACAAGTACCAGCGAGGAACTCAGACAAGTGCTTGGACTCTCAGCTATGGCACGCCTGTGCTGGTGGTATGGTTCAAATGCCACCCATTAACTCAAAGGTCTTCTACTTCCCTCAAGGCCACGCCGAACACGTCCTCTGCGGGGCCACAGACATCGGGAATTCTCGGATTCCTTCTCTCATTCTCTGCAGGGTCTCTGGTATAAGATACATGGCAGACCCTGAGACCGATGAGGTTTTTGCCAAAATAAAGTTAATACCTTTGAGAGACAGTAAATGGGATTTTGAGGATGATGGTTTTGCGGGAAATAGTGGGATTGAGGGGCAAGAAAAACCGGTTTCTTTTGCTAAGACACTGACACAATCCGATGCAAAC…
ATGCCGCCTCGGGATCCATCTCCGGCCAACAATCTCCGCCGCCTCGACCCCAAAATCTGGCGCGCCTGCGCTGGAAACTCCGTTCAGATCCCCACCGTCCATTCTAGGGTTTACTACTTTCCCCAGGGCCATGTCGAGCAGTCCTCCTCTCGTCCCACCTTTCTCTCCCCTCTCGTCCTCTCCAAGCCCCTCATTCCCTGTCATATTTCCGCCGTCGACTTTCTCGCTGATCCAATCACCGACGAGGTGTTCGCGAAACTCCTCCTCCAACCTATTAACGCCCAGCTTTCCTCCTCCTTCCTCGACCCCTCTCGGTTTAACCAGCCCGATCGAAACGAAGGCGCGGGAGAACCAGATAAGCTCGTCTCCTTCTCGAAGATTCTCACACCGTCCGATGCC…
ATGGAAATTGATCTGAACTATGCAGTGACTGAGGTGGAGAAGAATGCATATTGTAATGGGGACTGTGGCAAGGGTGGTTGTGTCTGTTGTTTGTCCTCTTCAACTTCTTCATGTTCCTCAATTTCGTCTACGACACCCGTGTCTTCTTCAATTTATCTGGAGCTCTGGCATGCTTGTGCTGGACCTCTCACCACTCTGCCCAAGAAAGGAAATGTGGTTGTCTACTTCCCTCAAGGTCACTTAGAACAGGCTGCCTCATCCTCTCCTTTCTCACCCATGGAGATGCCAACCTTTGATCTCCAACCACAGATCTTCTGCAGGGTTGTAAATGTCCAACTACTTGCTAACAGGGAGAATGACGAGGTCTATACACAGGTTACTTTGCTCCCTCAGCCAGAG…
ATGGAAATTGATCTGAACTATGCAGTGACTGAGGTGGAGAAGAATGCATATTGTAATGGGGACTGTGGCAAGGGTGGTTGTGTTTGCTGTTTATCCTCTTCAACTTCTTCATGTTCTTCAAATTCGTCTACAGCTCCTGTGTCCTCTCCAATTTATCTGGAGCTTTGGCATGCTTGTGCTGGCCCTCTCACCTCTCTGCCCAAGAAAGGAAATGTGGTTGTCTACTTCCCTCAAGGTCACTTAGAACAGGCTGCCTCATCCACTCCTTTCTCACCCATGGAGATGCCAAACATTGATCTCGAACCACAGATCTTCTGCAGAGTTGTCAATGTCCAACTACTCGCTAATAAGGAGAATGATGAGGTCTATACACAGGTTACTTTGCTTCCTCAGCCAGAG…
ATGGAGGCAGAGAAATGCTTGGATCCTCAACTATGGCACGCCTGTGCCGGAGGCATGGTCCAGACGCCTCCGGTTAACTCCAAGGTCTTCTACTTCCCTCAGGGCCACGCTGAGCACGCCCAGGCCCGCGTCGATTTCGACTCCTTGCCCAGAACCCTTGCTCTCATTCCTTGCCGAGTTAGGGCTGTGAAGTTCTTAGCTGACCCTGAAACCGACGAGGTTTTCGCCAGGATCAGATTGGCTCCAACGGGAAACACTGAGCTTGATTTTGTTGATGATCAGCTTTTGGGGACCAATGGGTCTGAGAATCCAGAGAAACCCGCTTCCTTCGCCAAGACATTGACCCAATCCGACGCCAACAATGGAGGCGGTTTCTCGGTTCCGAGGTATTGTGCCGAG…
ATGGAGGCAGGGAAGTGCTTGGATTCTCAGCTATGGCACGCCTGCGCGGGAGGTATGGTCCAGATGCCTCCGGTTAACTCCAAGGTCTTCTACTTCCCTCAAGGCCACGCTGAGCATGCCCAGGCCCACGTCGATTTCACCGCCCTACCCAGAATCCCAGCTCTCATTCCTTGCCGAGTTGGGGCCGTGAAGTTCTTGGCTGACCCTGACACCGATGAGGTTTTCGCCAAGATCAGATTGGTTTCAATGAGAAACTCTGAGCTTGGCTTTGATGACGATCGTGTTCTAGGGTCAGGTGTGTCTGAGAATCCAGAGAAACCCGCTTCCTTCGCGAAGACATTGACTCAATCAGACGCCAACAACGGTGGCGGTTTCTCGGTTCCGAGGTACTGCGCCGAG…
ATGGATTCTGCGAAAGAATTACCAGTGAGGAACTCAGACAAGTGCTTGGATTCTCAGCTATGGCACGCCTGTGCTGGTGGGATGGTTCAAATGCCACCCATTAATTCAAAGGTCTTCTACTTCCCTCAAGGCCACGCCGAGCATGCTCTCGGCGGGGCCACAGATGTCGCGAACTCCCCGATTCCCTCGCTCGTTCTCTGCAGGGTCTCTGCTATAAAGTACATGGCAGACCCTGAGACCGATGAGGTTTTTTCTAAAATAAAATTAACACCTTTGAGAGACAATGAATGGGGTTTTGAGGATGATGGTTTTGTGGGAAATAGTGGGACTGAGGGGCAAGAAAAACCAGTTTCTTTTGCCAAGACGTTGACTCAATCCGATGCAAACAATGGTGGGGGT…
ATGGCCGCTTCGGATGTTTCTATAAATGGAAATTCCGGTTATAGCGACCATAACGATGTTCGAAACTCAACGGACGGGGAAAAAGGCCATTCCACATTTTCAGGTACCAGCAAAGACGCCGAGACGGCGCTTTACACGGAGCTCTGGCACGCGTGTGCGGGTCCACTTGTGACCGTGCCTCGTGAAAACGAGCGCGTGTTCTATTTCCCTCAGGGACATATCGAGCAGGTGGAGGCGTCTACTAATCAAGTGGCGGACCAGCAGTTGCCTTTATATGATCTTCCCTCTAAGATCCTTTGCCGGGTCATTAATGTACAATTGAAGGCTGAAGCCGACACGGATGAGGTGTTCGCGCAAGTAACTTTGATTCCCGAGGCAAACCAAGACGAGAACTCTGTG…
ATGGCGAATTGGGGCGGGTCGTTTTCCCAGTCAAATGTTTTGGCGGAAGGTTGTGGAAGGGATGAGCTGTATGCCGAGCTATGGAAGGCTTGCGCGGGCCCACTCGTGGACGTGCCACGGTCCGGCGAGAGGGTCTTCTATTTCCCACAGGGGCACATGGAACAATTGGAGGCATCAACAAATCAGGAGCTGAATGAGAGAAATCCACTGTTTCAACTTCCCTCGAAGATTCTCTGTAGTGTACTTCACGTTGATTTGATGGCGGAACAAGAAACAGATGAGGTTTACGCACAAATTACTTTAGTGCCAGATGCAGACCAAAATGAGCCTACAAGTCCTGATCCCCGACTTCCTGACCCTCCAAAACCAACGGTTCACTCGTTCTGCAAAGTTTTAACA…
ATGGCGTCTTCGAGTGTCCCGGTGGCTGATTCGGAGGAGGATGCGCTATACAAGGAGCTGTGGCATGCATGTGCGGGACCTCTGGTCACGGTGCCTCGCCAGGGGGAGCTAGTTTTCTATTTTCCACAGGGTCACATCGAGCAGGTGGAGGCTTCGATGAATCAAGAGGCTGAGCAGCAGATGCCAGCTTATGATCTTCCAGAGAAAATTCTCTGTCGCGTGCTCAATGTTCAATTGAAGGCTGAAACAGACACCGATGAAGTGTATGCTCAAGTGACTTTGGTTCCTGAACTCCAACAAGGCGAGAACTCGGTGGAGGAGAAGGGTACTTCGGCGTCTTCCCATCCTCTGCCTCGTGTATATTCCTTTTGTAAGACGCTTACGGCCTCCGATACAAGC…
ATGGCGTCTTCGAGTTTTCCTGTAACCGATTCTGAGGAGGATGCACTATACAAGGAGTTGTGGCATGCATGTGCGGGACCTCTGGTCACGGTGCCTCGCCAAGGCGAGCTGGTTTTCTATTTTCCTCAGGGTCACATCGAGCAGGTTGAGGCGTCGATGAATCAAGTGGTTGAGCAGCAGATGCCAGCGTATGATCTTCCGGCTAAAATCCTCTGTCGCGTTCTCAACGTTCAACTAAAGGCTGAACCAGACACCGATGAAGTGTATGCCCAAGTGACTCTGGTTCCTGAACTCAGGCAAGGAGAGAATTCGGCAGAGAAGGGGACTCTGGCTTCCTCCCCTCCTCGGCCTCGTGTGTATTCCTTTTGTAAGACCCTCACGGCCTCCGATACGAGCACT…
ATGGGTAGTGTTGGTGATCTACAAGGGGCTAATTTGAGTGCCACCGTTTCGGAAAGTGACAGCAGAGGACGTATGGGCGGTGGCTTGCCTGCTGATCAATACGACCAAGGAGAGAGAGATATACTGGACGCTAAACTGTGGCATGCCTGTGCGGGCCCTCGTGCCTACGTTCCGCGTACTGGGGAGAAGGTTTTCTACTTCCCTCAAGGTCACATGGAACAGGTTGAGGCATACACCCAACAAGAAGGTATGAGGGAAATGCCAATTTACAATGTACCTTCTAAGATCCTATGCAAGGTTGTTCATGTTCACCTAAAGGCTGAAGCTCAAACAGATGAGGTGTTTGCTCAAGTTACTTTGCTTCCAGAGCCAGAGCAAGACAAGCTAAGTTCGGAGGAT…
ATGGGTCTGATCGATCTCAACACGACGGAGGACGACGAAACGCCGTCGTCCGGTTCCTCCGCTTCGTCCTGGTGCTCTGCCTCCGCTCTGAGCGCTTCGGCCTTGGCTTCGGCTTCGGCTTCGTCGGTCTGTCTGGAGTTGTGGCACGCGTGTGCGGGCCCACTGATTTCGTTGCCGAAGAAGAATAGTGTCGTGGTGTACTTCCCGCAGGGACACTTGGAGCAGGTTCCGGATTTTCCGCTTGCAGCCTATGATCTCCCTCCGCACGTGTTCTGTCGCGTTACTGATGTGAAGCTCCATGCGGAGGAGGGCACCGATGAGGTTTATGCGCAGGTCGTACTGGTTCCCGAAAACGAGCAATTCGAGCATAAACTTCAAGAAGGGGAAGTCGATGCAGAT…
ATGGGTCTGATCGATCTCAATACAACGGAGGAGGACCAGACGCCGTCCTCCGGTTCATCCGCTTCGTCCTGGTGCTCTGCTTCTGCTCCGAGCGCTTCGGCCTCGTCTTCGTCGGTGTGTCTGGAGTTGTGGCACGCGTGTGCGGGCCCACTGATTTCGCTGCCGAAGAAGAATAGTGTAGTTGTGTACATCCCTCAGGGACACTTAGAACAGGTTCCGGATTTTCCGCTTGCCGCCTATGATCTCCCTCCCCACGTGTTGTGTCGCGTTGTTGATGTCAAGCTCCATGCGGAAGAGGGCACCGATGAGGTTTATGCTCAGCTCGCACTGGTTCCTGAAAGCGAGGAATTCGAGCAGAAACTGCGAGAAGGGGAATTTGACGCGGATACAGAAGAAGAT…
ATGTCGCCTCGGGATCCTACTTCGGCGACCAATCTCCGCCGTCTCGACCCCAAACTCTGGCGTGCATGCGCTGGAAACTCCGTCCACATCCCCACTGTCCACTCCAGGGTTTACTACTTCCCCCAAGGCCATGTGGAGCAGGCCTCCTCTCGTCCGAACTTCCTATCCCCTCTCGTCCACTCCAAGCCCCTCATTCTCTGCCGGATTATCGCCGTCGAGTTTCTTGCAGATCCGATCACCGACGAGGTCTTCGCGAAACTTCTTCTTCAACCTATTGACCCCCAACTGTCATCCGCCTTCCCCGGCTCCTCTCCGTTTATCGAAGCTTCTAGGAACCAGCCCGACCGAAACGACGGCGCCGGAGAAGAAGATAAGGTCGTATCCTTCTCTAAGATTCTC…

## Sheet: Sheet5
>A10	CcARF1	CCA0670S0007	2013bp
>A12	CcARF10a	CCA0589S0239	1989bp
>A13	CcARF10b	CCA0546S0157	1185bp
>A14	CcARF13	CCA0981S0056	2196bp
>A15	CcARF16b	CCA1203S0032	2106bp
>A18	CcARF16c	CCA1054S0011	2142bp
>A19	CcARF16d	CCA0989S0048	2127bp
>A1	CcARF17a	CCA1191S0027	1803bp
>A20	CcARF17b	CCA0803S0099	1791bp
>A21	CcARF19a	CCA1225S0022	3252bp
>A22	CcARF19b	CCA0977S0049	3372bp
>A24	CcARF2a	CCA1407S0040	2559bp
>A25	CcARF2b	CCA0866S0024	2547bp
>A26	CcARF2c	10 CCA0526S0099	2340bp
>A27	CcARF2d	CCA0505S0330	2328bp
>A28	CcARF3a	CCA0539S0167	2184bp
>A2	CcARF3b	CCA0836S0113	2148bp
>A30	CcARF4a	CCA1624S0021	2400bp
>A31	CcARF4b	CCA0861S0007	2367bp
>A3	CcARF6a	CCA0616S0087	2700bp
>A4	CcARF6b	CCA1016S0041	2706bp
>A5	CcARF7a	CCA1353S0021	3330bp
>A7	CcARF7b	CCA0691S0116	3363bp
>A8	CcARF9a	CCA0549S0010	2085bp
>A9	CcARF9b	CCA0918S0143	2100bp

## Sheet: Sheet6
				Gene name	Locus ID	Genomic Location	Exon Number	ORF (bp)
CcARF1	CCA0670S0007	2013bp		CcARF1	CCA0670S0008			2013
CcARF2a	CCA1407S0040	2559bp		CcARF2a	CCA1407S0040			2559
CcARF2b	CCA0866S0024	2547bp		CcARF2b	CCA0866S0024			2547
CcARF2c	CCA0526S0099	2340bp		CcARF2c	CCA0526S0099			2340
CcARF2d	CCA0505S0330	2328bp		CcARF2d	CCA0505S0330			2328
CcARF3a	CCA0539S0167	2184bp		CcARF3a	CCA0539S0167			2184
CcARF3b	CCA0836S0113	2148bp		CcARF3b	CCA0836S0113			2148
CcARF4a	CCA1624S0021	2400bp		CcARF4a	CCA1624S0021			2400
CcARF4b	CCA0861S0007	2367bp		CcARF4b	CCA0861S0007			2367
CcARF6a	CCA0616S0087	2700bp		CcARF6a	CCA0616S0087			2700
CcARF6b	CCA1016S0041	2706bp		CcARF6b	CCA1016S0041			2706
CcARF7a	CCA1353S0021	3330bp		CcARF7a	CCA1353S0021			3330
CcARF7b	CCA0691S0116	3363bp		CcARF7b	CCA0691S0116			3363
CcARF9a	CCA0549S0010	2085bp		CcARF9a	CCA0549S0010			2085
CcARF9b	CCA0918S0143	2100bp		CcARF9b	CCA0918S0143			2100
CcARF10a	CCA0589S0239	1989bp		CcARF10a	CCA0589S0239			1989
CcARF10b	CCA0546S0157	1185bp		CcARF10b	CCA0546S0157			1185
CcARF13	CCA0981S0056	2196bp		CcARF13	CCA0981S0056			2196
CcARF16b	CCA1203S0032	2106bp		CcARF16b	CCA1203S0032			2106
CcARF16c	CCA1054S0011	2142bp		CcARF16c	CCA1054S0011			2142
CcARF16d	CCA0989S0048	2127bp		CcARF16d	CCA0989S0048			2127
CcARF17a	CCA1191S0027	1803bp		CcARF17a	CCA1191S0027			1803
CcARF17b	CCA0803S0099	1791bp		CcARF17b	CCA0803S0099			1791
CcARF19a	CCA1225S0022	3252bp		CcARF19a	CCA1225S0022			3252
CcARF19b	CCA0977S0049	3372bp		CcARF19b	CCA0977S0049			3372
scaffold16426	:	125334	-	129361	scaffold16426:125334-129361	+	scaffold14575:4274306-4280251	ID=CCA0505S0330	CcARF2d	CCA0505S0330		CcARF1	scaffold21754:113801-125100
scaffold37003	:	701579	-	709031	scaffold37003:701579-709031	-	scaffold15661:1054781-1060356	ID=CCA0526S0099	CcARF2c	CCA0526S0099		CcARF2a	scaffold60057:504329-509638
scaffold40916	:	169810	-	174378	scaffold40916:169810-174378	-	scaffold16100:1841729-1849793	ID=CCA0539S0167	CcARF3a	CCA0539S0167		CcARF2b	scaffold30460:653077-657893
scaffold38744	:	754453	-	762480	scaffold38744:754453-762480	-	scaffold16316:1848766-1849950	ID=CCA0546S0157	CcARF10b	CCA0546S0157		CcARF2c	scaffold15661:1054781-1060356
scaffold16100	:	1841729	-	1849793	scaffold16100:1841729-1849793	+	scaffold16426:125334-129361	ID=CCA0549S0010	CcARF9a	CCA0549S0010		CcARF2d	scaffold14575:4274306-4280251
scaffold56795	:	391081	-	399776	scaffold56795:391081-399776	-	scaffold17946:2516553-2520356	ID=CCA0589S0239	CcARF10a	CCA0589S0239		CcARF3a	scaffold16100:1841729-1849793
scaffold15661	:	1054781	-	1060356	scaffold15661:1054781-1060356	-	scaffold19030:1173568-1181954	ID=CCA0616S0087	CcARF6a	CCA0616S0087		CcARF3b	scaffold28503:1161100-1168573
scaffold14575	:	4274306	-	4280251	scaffold14575:4274306-4280251	+	scaffold21754:113801-125100	ID=CCA0670S0007	CcARF1	CCA0670S0007		CcARF4a	scaffold67834:417196-424881
scaffold48729	:	697782	-	701061	scaffold48729:697782-701061	-	scaffold22737:2003348-2013076	ID=CCA0691S0116	CcARF7b	CCA0691S0116		CcARF4b	scaffold30135:124991-135399
scaffold19030	:	1173568	-	1181954	scaffold19030:1173568-1181954	+	scaffold27088:1606762-1613427	ID=CCA0803S0099	CcARF17b	CCA0803S0099		CcARF6a	scaffold19030:1173568-1181954
scaffold67834	:	417196	-	424881	scaffold67834:417196-424881	+	scaffold28503:1161100-1168573	ID=CCA0836S0113	CcARF3b	CCA0836S0113		CcARF6b	scaffold38744:754453-762480
scaffold22737	:	2003348	-	2013076	scaffold22737:2003348-2013076	+	scaffold30135:124991-135399	ID=CCA0861S0007	CcARF4b	CCA0861S0007		CcARF7a	scaffold56795:391081-399776
scaffold33738	:	1204605	-	1209839	scaffold33738:1204605-1209839	-	scaffold30460:653077-657893	ID=CCA0866S0024	CcARF2b	CCA0866S0024		CcARF7b	scaffold22737:2003348-2013076
scaffold21754	:	113801	-	125100	scaffold21754:113801-125100	+	scaffold33738:1204605-1209839	ID=CCA0918S0143	CcARF9b	CCA0918S0143		CcARF9a	scaffold16426:125334-129361
scaffold30135	:	124991	-	135399	scaffold30135:124991-135399	+	scaffold36788:823335-832297	ID=CCA0977S0049	CcARF19b	CCA0977S0049		CcARF9b	scaffold33738:1204605-1209839
scaffold17946	:	2516553	-	2520356	scaffold17946:2516553-2520356	+	scaffold37003:701579-709031	ID=CCA0981S0056	CcARF13	CCA0981S0056		CcARF10a	scaffold17946:2516553-2520356
scaffold49922	:	593037	-	601727	scaffold49922:593037-601727	+	scaffold37545:804591-808955	ID=CCA0989S0048	CcARF16d	CCA0989S0048		CcARF10b	scaffold16316:1848766-1849950
scaffold36788	:	823335	-	832297	scaffold36788:823335-832297	-	scaffold38744:754453-762480	ID=CCA1016S0041	CcARF6b	CCA1016S0041		CcARF13	scaffold37003:701579-709031
scaffold28503	:	1161100	-	1168573	scaffold28503:1161100-1168573	-	scaffold40916:169810-174378	ID=CCA1054S0011	CcARF16c	CCA1054S0011		CcARF16b	scaffold48729:697782-701061
scaffold60057	:	504329	-	509638	scaffold60057:504329-509638	-	scaffold48188:480009-484350	ID=CCA1191S0027	CcARF17a	CCA1191S0027		CcARF16c	scaffold40916:169810-174378
scaffold48188	:	480009	-	484350	scaffold48188:480009-484350	+	scaffold48729:697782-701061	ID=CCA1203S0032	CcARF16b	CCA1203S0032		CcARF16d	scaffold37545:804591-808955
scaffold27088	:	1606762	-	1613427	scaffold27088:1606762-1613427	+	scaffold49922:593037-601727	ID=CCA1225S0022	CcARF19a	CCA1225S0022		CcARF17a	scaffold48188:480009-484350
scaffold16316	:	1848766	-	1849950	scaffold16316:1848766-1849950	+	scaffold56795:391081-399776	ID=CCA1353S0021	CcARF7a	CCA1353S0021		CcARF17b	scaffold27088:1606762-1613427
scaffold30460	:	653077	-	657893	scaffold30460:653077-657893	-	scaffold60057:504329-509638	ID=CCA1407S0040	CcARF2a	CCA1407S0040		CcARF19a	scaffold49922:593037-601727
scaffold37545	:	804591	-	808955	scaffold37545:804591-808955	-	scaffold67834:417196-424881	ID=CCA1624S0021	CcARF4a	CCA1624S0021		CcARF19b	scaffold36788:823335-832297
CCA0505S0330	14		CcARF2d	CCA0505S0330		7		CcARF1
CCA0526S0099	15		CcARF2c	CCA0526S0099		15		CcARF2a
CCA0539S0167	11		CcARF3a	CCA0539S0167		14		CcARF2b
CCA0546S0157	1		CcARF10b	CCA0546S0157		15		CcARF2c
CCA0549S0010	14		CcARF9a	CCA0549S0010		14		CcARF2d
CCA0589S0239	4		CcARF10a	CCA0589S0239		11		CcARF3a
CCA0616S0087	14		CcARF6a	CCA0616S0087		10		CcARF3b
CCA0670S0007	7		CcARF1	CCA0670S0007		12		CcARF4a
CCA0691S0116	13		CcARF7b	CCA0691S0116		12		CcARF4b
CCA0803S0099	4		CcARF17b	CCA0803S0099		14		CcARF6a
CCA0836S0113	10		CcARF3b	CCA0836S0113		14		CcARF6b
CCA0861S0007	12		CcARF4b	CCA0861S0007		15		CcARF7a
CCA0866S0024	14		CcARF2b	CCA0866S0024		13		CcARF7b
CCA0918S0143	13		CcARF9b	CCA0918S0143		14		CcARF9a
CCA0977S0049	13		CcARF19b	CCA0977S0049		13		CcARF9b
CCA0981S0056	14		CcARF13	CCA0981S0056		4		CcARF10a
CCA0989S0048	6		CcARF16d	CCA0989S0048		1		CcARF10b
CCA1016S0041	14		CcARF6b	CCA1016S0041		14		CcARF13
CCA1054S0011	5		CcARF16c	CCA1054S0011		3		CcARF16b
CCA1191S0027	2		CcARF17a	CCA1191S0027		5		CcARF16c
CCA1203S0032	3		CcARF16b	CCA1203S0032		6		CcARF16d
CCA1225S0022	13		CcARF19a	CCA1225S0022		2		CcARF17a
CCA1353S0021	15		CcARF7a	CCA1353S0021		4		CcARF17b
CCA1407S0040	15		CcARF2a	CCA1407S0040		13		CcARF19a
CCA1624S0021	12		CcARF4a	CCA1624S0021		13		CcARF19b

## Sheet: Sheet3
scaffold16426	:	125334	-	129361	scaffold16426:125334-129361	+	.	ID=CCA0505S0330	scaffold14575:4274306-4280251			CcARF2d	CCA0505S0330
scaffold37003	:	701579	-	709031	scaffold37003:701579-709031	-	.	ID=CCA0526S0099	scaffold15661:1054781-1060356			CcARF2c	CCA0526S0099
scaffold40916	:	169810	-	174378	scaffold40916:169810-174378	-	.	ID=CCA0539S0167	scaffold16100:1841729-1849793			CcARF3a	CCA0539S0167
scaffold38744	:	754453	-	762480	scaffold38744:754453-762480	-	.	ID=CCA0546S0157	scaffold16316:1848766-1849950			CcARF10b	CCA0546S0157
scaffold16100	:	1841729	-	1849793	scaffold16100:1841729-1849793	+	.	ID=CCA0549S0010	scaffold16426:125334-129361			CcARF9a	CCA0549S0010
scaffold56795	:	391081	-	399776	scaffold56795:391081-399776	-	.					CcARF9b	CCA0549S0010
scaffold15661	:	1054781	-	1060356	scaffold15661:1054781-1060356	-	.	ID=CCA0589S0239	scaffold17946:2516553-2520356			CcARF10a	CCA0589S0239
scaffold14575	:	4274306	-	4280251	scaffold14575:4274306-4280251	+	.	ID=CCA0616S0087	scaffold19030:1173568-1181954			CcARF6a	CCA0616S0087
scaffold48729	:	697782	-	701061	scaffold48729:697782-701061	-	.	ID=CCA0670S0008	scaffold21754:125245-130095			CcARF1	CCA0670S0008
scaffold19030	:	1173568	-	1181954	scaffold19030:1173568-1181954	+	.	ID=CCA0691S0116	scaffold22737:2003348-2013076			CcARF7b	CCA0691S0116
scaffold67834	:	417196	-	424881	scaffold67834:417196-424881	+	.	ID=CCA0803S0099	scaffold27088:1606762-1613427			CcARF17b	CCA0803S0099
scaffold22737	:	2003348	-	2013076	scaffold22737:2003348-2013076	+	.	ID=CCA0836S0113	scaffold28503:1161100-1168573			CcARF3b	CCA0836S0113
scaffold21754	:	125245	-	130095	scaffold21754:125245-130095	+	.	ID=CCA0861S0007	scaffold30135:124991-135399			CcARF4b	CCA0861S0007
scaffold30135	:	124991	-	135399	scaffold30135:124991-135399	+	.	ID=CCA0866S0024	scaffold30460:653077-657893			CcARF2b	CCA0866S0024
scaffold17946	:	2516553	-	2520356	scaffold17946:2516553-2520356	+	.	ID=CCA0977S0049	scaffold36788:823335-832297			CcARF19b	CCA0977S0049
scaffold49922	:	593037	-	601727	scaffold49922:593037-601727	+	.	ID=CCA0981S0056	scaffold37003:701579-709031			CcARF13	CCA0981S0056
scaffold36788	:	823335	-	832297	scaffold36788:823335-832297	-	.	ID=CCA0989S0048	scaffold37545:804591-808955			CcARF16d	CCA0989S0048
scaffold28503	:	1161100	-	1168573	scaffold28503:1161100-1168573	-	.	ID=CCA1016S0041	scaffold38744:754453-762480			CcARF6b	CCA1016S0041
scaffold60057	:	504329	-	509638	scaffold60057:504329-509638	-	.	ID=CCA1054S0011	scaffold40916:169810-174378			CcARF16c	CCA1054S0011
scaffold48188	:	480009	-	484350	scaffold48188:480009-484350	+	.	ID=CCA1191S0027	scaffold48188:480009-484350			CcARF17a	CCA1191S0027
scaffold27088	:	1606762	-	1613427	scaffold27088:1606762-1613427	+	.	ID=CCA1203S0032	scaffold48729:697782-701061			CcARF16b	CCA1203S0032
scaffold16316	:	1848766	-	1849950	scaffold16316:1848766-1849950	+	.	ID=CCA1225S0022	scaffold49922:593037-601727			CcARF19a	CCA1225S0022
scaffold30460	:	653077	-	657893	scaffold30460:653077-657893	-	.	ID=CCA1353S0021	scaffold56795:391081-399776			CcARF7a	CCA1353S0021
scaffold37545	:	804591	-	808955	scaffold37545:804591-808955	-	.	ID=CCA1407S0040	scaffold60057:504329-509638			CcARF2a	CCA1407S0040
								ID=CCA1624S0021	scaffold67834:417196-424881			CcARF4a	CCA1624S0021

## Sheet: Sheet2
CcARF1	5.81	75030.5
CcARF2a	6.63	94632.5
CcARF2b	6.48	94578.7
CcARF2c	6.47	87512
CcARF2d	7.57	86710.2
CcARF3a	6.28	79477
CcARF3b	6.51	78137.4
CcARF4a	6.47	88667.9
CcARF4b	6.23	87427.8
CcARF6a	6.44	99794.5
CcARF6b	6.15	99812
CcARF7a	6.26	122691
CcARF7b	6.57	124853
CcARF9a	5.99	77328.1
CcARF9b	5.99	78037.8
CcARF10a	7.61	72743.1
CcARF10b	8.5	43761.8
CcARF13	6.24	81827.5
CcARF16b	6.45	76964.3
CcARF16c	8.15	78582.8
CcARF16d	8.12	78182.3
CcARF17a	6.44	65524.8
CcARF17b	6.37	65441.7
CcARF19a	6.06	121195
CcARF19b	6.28	125398
