# Supplementary material for: Expression analysis of PIN family genes in Chinese hickory reveals their potential roles during grafting and salt stress
Source: Front Plant Sci. 2022 Sep 29;13:999990. doi: 10.3389/fpls.2022.999990 (PMC9557188; doi:10.3389/fpls.2022.999990)
Supplement: Supplementary file 3 [file Table_3.XLS]

## Sheet: string_mapping
Supplementary Table 3. The mapping results of CcPINs in String.
QueryIndex	QueryItem	StringId	Identity	Bitscore	Preferred Name	Annotation
1	CcPIN1a	3702.AT1G73590.1	63.6	695.3	PIN1	Encodes an auxin efflux carrier involved in shoot and root development. It is involved in the maintenance of embryonic auxin gradients. Loss of function severely affects organ initiation, pin1 mutants are characterised by an inflorescence meristem that does not initiate any flowers, resulting in the formation of a naked inflorescence stem. PIN1 is involved in the determination of leaf shape by ac…
2	CcPIN1b	3702.AT1G73590.1	61.2	635.2	PIN1	Encodes an auxin efflux carrier involved in shoot and root development. It is involved in the maintenance of embryonic auxin gradients. Loss of function severely affects organ initiation, pin1 mutants are characterised by an inflorescence meristem that does not initiate any flowers, resulting in the formation of a naked inflorescence stem. PIN1 is involved in the determination of leaf shape by ac…
3	CcPIN2a	3702.AT5G57090.1	67.5	772.3	EIR1	Encodes an auxin efflux carrier that is similar to bacterial membrane transporters. Root-specific role in the transport of auxin. Acts downstream of CTR1 and ethylene biosynthesis, in the same pathway as EIN2 and AUX1, and independent from EIN3 and EIN5/AIN1 pathway. In the root, the protein localizes apically in epidermal and lateral root cap cells and predominantly basally in cortical cells. Fu…
4	CcPIN2b	3702.AT5G57090.1	52.8	565.8	EIR1	Encodes an auxin efflux carrier that is similar to bacterial membrane transporters. Root-specific role in the transport of auxin. Acts downstream of CTR1 and ethylene biosynthesis, in the same pathway as EIN2 and AUX1, and independent from EIN3 and EIN5/AIN1 pathway. In the root, the protein localizes apically in epidermal and lateral root cap cells and predominantly basally in cortical cells. Fu…
5	CcPIN3	3702.AT1G70940.1	68.3	746.9	PIN3	Auxin efflux carrier family protein; A regulator of auxin efflux and involved in differential growth. PIN3 is expressed in gravity-sensing tissues, with PIN3 protein accumulating predominantly at the lateral cell surface. PIN3 localizes to the plasma membrane and to vesicles. In roots, PIN3 is expressed without pronounced polarity in tiers two and three of the columella cells, at the basal side o…
6	CcPIN4	3702.AT2G01420.2	70.6	760	PIN4	Auxin efflux carrier family protein; Encodes a putative auxin efflux carrier that is localized in developing and mature root meristems. It is involved in the maintenance of embryonic auxin gradients. A role for AtPIN4 in generating a sink for auxin below the quiescent center of the root meristem that is essential for auxin distribution and patterning is proposed. In the root, PIN4 is detected aro…
7	CcPIN5	3702.AT5G16530.1	68.6	480.7	PIN5	Auxin transporter regulating intracellular auxin homeostasis and metabolism . Mediates the auxin transport from the cytosol into the lumen of the endoplasmic reticulum . May also act as an auxin efflux carrier when located to the cell membrane . PIN5 and PIN8 may have an antagonistic/compensatory activity . Involved in unfolded protein response (UPR) activation . Involved in the control of vein p…
8	CcPIN6a	3702.AT1G77110.1	67.7	702.2	PIN6	Auxin efflux carrier family protein; Component of the intracellular auxin-transport pathway. Regulates auxin transport and auxin homeostasis. Directly involved in the regulation of nectar production. Involved in unfolded protein response (UPR) activation. Involved in the control of vein patterning. Redundantly with PIN8, inhibits the vein-formation-promoting functions of PIN5. PIN5, PIN6, and PIN…
9	CcPIN8a	3702.AT5G15100.1	55.6	343.6	PIN8	Auxin efflux carrier family protein; Auxin transporter regulating intracellular auxin homeostasis and metabolism. Mediates the auxin transport from the cytosol into the lumen of the endoplasmic reticulum. May also act as an auxin efflux carrier when located to the cell membrane. PIN5 and PIN8 may have an antagonistic/compensatory activity. Involved in unfolded protein response (UPR) activation. I…
10	CcPIN6b	3702.AT1G77110.1	66.8	703.4	PIN6	Auxin efflux carrier family protein; Component of the intracellular auxin-transport pathway. Regulates auxin transport and auxin homeostasis. Directly involved in the regulation of nectar production. Involved in unfolded protein response (UPR) activation. Involved in the control of vein patterning. Redundantly with PIN8, inhibits the vein-formation-promoting functions of PIN5. PIN5, PIN6, and PIN…
11	CcPIN8b	3702.AT5G15100.1	54.8	363.2	PIN8	Auxin efflux carrier family protein; Auxin transporter regulating intracellular auxin homeostasis and metabolism. Mediates the auxin transport from the cytosol into the lumen of the endoplasmic reticulum. May also act as an auxin efflux carrier when located to the cell membrane. PIN5 and PIN8 may have an antagonistic/compensatory activity. Involved in unfolded protein response (UPR) activation. I…
Note: The mapped organism was Arabidopsis thaliana.
