# Supplementary material for: Expression analysis of PIN family genes in Chinese hickory reveals their potential roles during grafting and salt stress
Source: Front Plant Sci. 2022 Sep 29;13:999990. doi: 10.3389/fpls.2022.999990 (PMC9557188; doi:10.3389/fpls.2022.999990)
Supplement: Supplementary file 4 [file Table_4.XLS]

## Sheet: GO annotation
Supplementary Table 4. The GO annotation of proteins in PPI.
Classification	Term ID	Term description	Observed gene count	Background gene count	Strength	False discovery rate	Matching proteins in your network (IDs)	matching proteins in your network (labels)
enrichment.component	GO:0005886	Plasma membrane	14	2757	0.91	4.64e-09	3702.AT1G13980.1,3702.AT1G25490.1,3702.AT1G70940.1,3702.AT1G73590.1,3702.AT1G77110.1,3702.AT1G77690.1,3702.AT2G01420.2,3702.AT2G34650.1,3702.AT2G38120.1,3702.AT3G28860.1,3702.AT5G15100.1,3702.AT5G16530.1,3702.AT5G55910.1,3702.AT5G57090.1	GN,RCN1,PIN3,PIN1,PIN6,LAX3,PIN4,PID,AUX1,ABCB19,PIN8,PIN5,D6PK,EIR1
	GO:0009925	Basal plasma membrane	3	4	3.08	1.89e-06	3702.AT1G73590.1,3702.AT5G55910.1,3702.AT5G57090.1	PIN1,D6PK,EIR1
	GO:0009986	Cell surface	3	13	2.57	1.29e-05	3702.AT1G70940.1,3702.AT2G34650.1,3702.AT2G38120.1	PIN3,PID,AUX1
	GO:0012505	Endomembrane system	8	1943	0.82	0.00076	3702.AT1G13980.1,3702.AT1G70940.1,3702.AT1G77110.1,3702.AT2G01420.2,3702.AT2G38120.1,3702.AT5G15100.1,3702.AT5G16530.1,3702.AT5G57090.1	GN,PIN3,PIN6,PIN4,AUX1,PIN8,PIN5,EIR1
	GO:0016021	Integral component of membrane	10	3505	0.66	0.00076	3702.AT1G70940.1,3702.AT1G73590.1,3702.AT1G77110.1,3702.AT1G77690.1,3702.AT2G01420.2,3702.AT2G38120.1,3702.AT3G28860.1,3702.AT5G15100.1,3702.AT5G16530.1,3702.AT5G57090.1	PIN3,PIN1,PIN6,LAX3,PIN4,AUX1,ABCB19,PIN8,PIN5,EIR1
	GO:0110165	Cellular anatomical entity	17	13776	0.3	0.00076	3702.AT1G13980.1,3702.AT1G19850.1,3702.AT1G25490.1,3702.AT1G70940.1,3702.AT1G73590.1,3702.AT1G77110.1,3702.AT1G77690.1,3702.AT2G01420.2,3702.AT2G34650.1,3702.AT2G38120.1,3702.AT2G41530.1,3702.AT3G28860.1,3702.AT3G62980.1,3702.AT5G15100.1,3702.AT5G16530.1,3702.AT5G55910.1,3702.AT5G57090.1	GN,MP,RCN1,PIN3,PIN1,PIN6,LAX3,PIN4,PID,AUX1,SFGH,ABCB19,TIR1,PIN8,PIN5,D6PK,EIR1
	GO:0005622	Intracellular	15	10863	0.35	0.003	3702.AT1G13980.1,3702.AT1G19850.1,3702.AT1G25490.1,3702.AT1G70940.1,3702.AT1G73590.1,3702.AT2G01420.2,3702.AT2G34650.1,3702.AT2G38120.1,3702.AT2G41530.1,3702.AT3G28860.1,3702.AT3G62980.1,3702.AT5G15100.1,3702.AT5G16530.1,3702.AT5G55910.1,3702.AT5G57090.1	GN,MP,RCN1,PIN3,PIN1,PIN4,PID,AUX1,SFGH,ABCB19,TIR1,PIN8,PIN5,D6PK,EIR1
	GO:0005783	Endoplasmic reticulum	5	686	1.07	0.003	3702.AT1G70940.1,3702.AT2G01420.2,3702.AT5G15100.1,3702.AT5G16530.1,3702.AT5G57090.1	PIN3,PIN4,PIN8,PIN5,EIR1
	GO:0005737	Cytoplasm	13	7911	0.42	0.0036	3702.AT1G13980.1,3702.AT1G25490.1,3702.AT1G70940.1,3702.AT1G73590.1,3702.AT2G01420.2,3702.AT2G34650.1,3702.AT2G38120.1,3702.AT2G41530.1,3702.AT3G28860.1,3702.AT5G15100.1,3702.AT5G16530.1,3702.AT5G55910.1,3702.AT5G57090.1	GN,RCN1,PIN3,PIN1,PIN4,PID,AUX1,SFGH,ABCB19,PIN8,PIN5,D6PK,EIR1
	GO:0043227	Membrane-bounded organelle	13	9634	0.34	0.0317	3702.AT1G13980.1,3702.AT1G19850.1,3702.AT1G25490.1,3702.AT1G70940.1,3702.AT1G77110.1,3702.AT2G01420.2,3702.AT2G34650.1,3702.AT2G38120.1,3702.AT3G62980.1,3702.AT5G15100.1,3702.AT5G16530.1,3702.AT5G55910.1,3702.AT5G57090.1	GN,MP,RCN1,PIN3,PIN6,PIN4,PID,AUX1,TIR1,PIN8,PIN5,D6PK,EIR1
enrichment.Process	GO:0009926	Auxin polar transport	13	58	2.56	8.1e-28	3702.AT1G13980.1,3702.AT1G25490.1,3702.AT1G70940.1,3702.AT1G73590.1,3702.AT1G77110.1,3702.AT1G77690.1,3702.AT2G01420.2,3702.AT2G34650.1,3702.AT2G38120.1,3702.AT3G28860.1,3702.AT5G15100.1,3702.AT5G16530.1,3702.AT5G57090.1	GN,RCN1,PIN3,PIN1,PIN6,LAX3,PIN4,PID,AUX1,ABCB19,PIN8,PIN5,EIR1
	GO:0009734	Auxin-activated signaling pathway	15	193	2.1	2.98e-27	3702.AT1G19850.1,3702.AT1G25490.1,3702.AT1G70940.1,3702.AT1G73590.1,3702.AT1G77110.1,3702.AT1G77690.1,3702.AT2G01420.2,3702.AT2G34650.1,3702.AT2G38120.1,3702.AT3G28860.1,3702.AT3G62980.1,3702.AT5G15100.1,3702.AT5G16530.1,3702.AT5G55910.1,3702.AT5G57090.1	MP,RCN1,PIN3,PIN1,PIN6,LAX3,PIN4,PID,AUX1,ABCB19,TIR1,PIN8,PIN5,D6PK,EIR1
	GO:0070887	Cellular response to chemical stimulus	16	1409	1.26	1.66e-17	3702.AT1G19850.1,3702.AT1G25490.1,3702.AT1G70940.1,3702.AT1G73590.1,3702.AT1G77110.1,3702.AT1G77690.1,3702.AT2G01420.2,3702.AT2G34650.1,3702.AT2G38120.1,3702.AT2G41530.1,3702.AT3G28860.1,3702.AT3G62980.1,3702.AT5G15100.1,3702.AT5G16530.1,3702.AT5G55910.1,3702.AT5G57090.1	MP,RCN1,PIN3,PIN1,PIN6,LAX3,PIN4,PID,AUX1,SFGH,ABCB19,TIR1,PIN8,PIN5,D6PK,EIR1
	GO:0010033	Response to organic substance	16	1719	1.18	3.56e-16	3702.AT1G19850.1,3702.AT1G25490.1,3702.AT1G70940.1,3702.AT1G73590.1,3702.AT1G77110.1,3702.AT1G77690.1,3702.AT2G01420.2,3702.AT2G34650.1,3702.AT2G38120.1,3702.AT2G41530.1,3702.AT3G28860.1,3702.AT3G62980.1,3702.AT5G15100.1,3702.AT5G16530.1,3702.AT5G55910.1,3702.AT5G57090.1	MP,RCN1,PIN3,PIN1,PIN6,LAX3,PIN4,PID,AUX1,SFGH,ABCB19,TIR1,PIN8,PIN5,D6PK,EIR1
	GO:0009606	Tropism	9	90	2.21	5.71e-16	3702.AT1G13980.1,3702.AT1G70940.1,3702.AT1G73590.1,3702.AT2G01420.2,3702.AT2G34650.1,3702.AT2G38120.1,3702.AT3G28860.1,3702.AT5G55910.1,3702.AT5G57090.1	GN,PIN3,PIN1,PIN4,PID,AUX1,ABCB19,D6PK,EIR1
	GO:0048364	Root development	12	454	1.63	8.46e-16	3702.AT1G13980.1,3702.AT1G19850.1,3702.AT1G70940.1,3702.AT1G73590.1,3702.AT1G77110.1,3702.AT1G77690.1,3702.AT2G01420.2,3702.AT2G34650.1,3702.AT2G38120.1,3702.AT3G28860.1,3702.AT3G62980.1,3702.AT5G55910.1	GN,MP,PIN3,PIN1,PIN6,LAX3,PIN4,PID,AUX1,ABCB19,TIR1,D6PK
	GO:0051716	Cellular response to stimulus	17	2640	1.02	1.31e-15	3702.AT1G13980.1,3702.AT1G19850.1,3702.AT1G25490.1,3702.AT1G70940.1,3702.AT1G73590.1,3702.AT1G77110.1,3702.AT1G77690.1,3702.AT2G01420.2,3702.AT2G34650.1,3702.AT2G38120.1,3702.AT2G41530.1,3702.AT3G28860.1,3702.AT3G62980.1,3702.AT5G15100.1,3702.AT5G16530.1,3702.AT5G55910.1,3702.AT5G57090.1	GN,MP,RCN1,PIN3,PIN1,PIN6,LAX3,PIN4,PID,AUX1,SFGH,ABCB19,TIR1,PIN8,PIN5,D6PK,EIR1
	GO:0009630	Gravitropism	8	72	2.25	1.78e-14	3702.AT1G70940.1,3702.AT1G73590.1,3702.AT2G01420.2,3702.AT2G34650.1,3702.AT2G38120.1,3702.AT3G28860.1,3702.AT5G55910.1,3702.AT5G57090.1	PIN3,PIN1,PIN4,PID,AUX1,ABCB19,D6PK,EIR1
	GO:0009966	Regulation of signal transduction	10	311	1.71	1.27e-13	3702.AT1G13980.1,3702.AT1G25490.1,3702.AT1G70940.1,3702.AT1G73590.1,3702.AT1G77110.1,3702.AT2G01420.2,3702.AT3G28860.1,3702.AT5G15100.1,3702.AT5G16530.1,3702.AT5G57090.1	GN,RCN1,PIN3,PIN1,PIN6,PIN4,ABCB19,PIN8,PIN5,EIR1
	GO:1905392	Plant organ morphogenesis	10	353	1.66	3.83e-13	3702.AT1G13980.1,3702.AT1G70940.1,3702.AT1G73590.1,3702.AT1G77110.1,3702.AT1G77690.1,3702.AT2G01420.2,3702.AT2G34650.1,3702.AT2G38120.1,3702.AT3G62980.1,3702.AT5G55910.1	GN,PIN3,PIN1,PIN6,LAX3,PIN4,PID,AUX1,TIR1,D6PK
	GO:0010015	Root morphogenesis	9	240	1.78	1.14e-12	3702.AT1G13980.1,3702.AT1G70940.1,3702.AT1G77110.1,3702.AT1G77690.1,3702.AT2G01420.2,3702.AT2G34650.1,3702.AT2G38120.1,3702.AT3G62980.1,3702.AT5G55910.1	GN,PIN3,PIN6,LAX3,PIN4,PID,AUX1,TIR1,D6PK
	GO:0009653	Anatomical structure morphogenesis	11	750	1.37	9.97e-12	3702.AT1G13980.1,3702.AT1G70940.1,3702.AT1G73590.1,3702.AT1G77110.1,3702.AT1G77690.1,3702.AT2G01420.2,3702.AT2G34650.1,3702.AT2G38120.1,3702.AT3G28860.1,3702.AT3G62980.1,3702.AT5G55910.1	GN,PIN3,PIN1,PIN6,LAX3,PIN4,PID,AUX1,ABCB19,TIR1,D6PK
	GO:0007275	Multicellular organism development	14	2260	1	4.88e-11	3702.AT1G13980.1,3702.AT1G19850.1,3702.AT1G70940.1,3702.AT1G73590.1,3702.AT1G77110.1,3702.AT1G77690.1,3702.AT2G01420.2,3702.AT2G34650.1,3702.AT2G38120.1,3702.AT3G28860.1,3702.AT3G62980.1,3702.AT5G15100.1,3702.AT5G16530.1,3702.AT5G55910.1	GN,MP,PIN3,PIN1,PIN6,LAX3,PIN4,PID,AUX1,ABCB19,TIR1,PIN8,PIN5,D6PK
	GO:0050794	Regulation of cellular process	16	4214	0.79	1.71e-10	3702.AT1G13980.1,3702.AT1G19850.1,3702.AT1G25490.1,3702.AT1G70940.1,3702.AT1G73590.1,3702.AT1G77110.1,3702.AT1G77690.1,3702.AT2G01420.2,3702.AT2G34650.1,3702.AT2G38120.1,3702.AT3G28860.1,3702.AT3G62980.1,3702.AT5G15100.1,3702.AT5G16530.1,3702.AT5G55910.1,3702.AT5G57090.1	GN,MP,RCN1,PIN3,PIN1,PIN6,LAX3,PIN4,PID,AUX1,ABCB19,TIR1,PIN8,PIN5,D6PK,EIR1
	GO:0009958	Positive gravitropism	5	30	2.43	1.54e-09	3702.AT1G70940.1,3702.AT2G34650.1,3702.AT2G38120.1,3702.AT3G28860.1,3702.AT5G57090.1	PIN3,PID,AUX1,ABCB19,EIR1
	GO:0021700	Developmental maturation	7	192	1.77	1.7e-09	3702.AT1G13980.1,3702.AT1G70940.1,3702.AT1G77110.1,3702.AT2G34650.1,3702.AT2G38120.1,3702.AT3G62980.1,3702.AT5G55910.1	GN,PIN3,PIN6,PID,AUX1,TIR1,D6PK
	GO:0010252	Auxin homeostasis	5	33	2.39	2.28e-09	3702.AT1G70940.1,3702.AT2G01420.2,3702.AT5G15100.1,3702.AT5G16530.1,3702.AT5G57090.1	PIN3,PIN4,PIN8,PIN5,EIR1
	GO:0048765	Root hair cell differentiation	6	106	1.96	4.37e-09	3702.AT1G13980.1,3702.AT1G70940.1,3702.AT1G77110.1,3702.AT2G34650.1,3702.AT2G38120.1,3702.AT5G55910.1	GN,PIN3,PIN6,PID,AUX1,D6PK
	GO:0060919	Auxin influx	4	8	2.91	4.37e-09	3702.AT1G77690.1,3702.AT2G38120.1,3702.AT5G15100.1,3702.AT5G16530.1	LAX3,AUX1,PIN8,PIN5
	GO:0055085	Transmembrane transport	10	1203	1.13	3.22e-08	3702.AT1G70940.1,3702.AT1G73590.1,3702.AT1G77110.1,3702.AT1G77690.1,3702.AT2G01420.2,3702.AT2G38120.1,3702.AT3G28860.1,3702.AT5G15100.1,3702.AT5G16530.1,3702.AT5G57090.1	PIN3,PIN1,PIN6,LAX3,PIN4,AUX1,ABCB19,PIN8,PIN5,EIR1
	GO:0048646	Anatomical structure formation involved in morphogenesis	6	177	1.74	7.29e-08	3702.AT1G13980.1,3702.AT1G73590.1,3702.AT1G77690.1,3702.AT2G38120.1,3702.AT3G28860.1,3702.AT3G62980.1	GN,PIN1,LAX3,AUX1,ABCB19,TIR1
	GO:1905393	Plant organ formation	5	99	1.91	3.22e-07	3702.AT1G13980.1,3702.AT1G73590.1,3702.AT1G77690.1,3702.AT2G38120.1,3702.AT3G62980.1	GN,PIN1,LAX3,AUX1,TIR1
	GO:0048527	Lateral root development	5	106	1.88	4.33e-07	3702.AT1G13980.1,3702.AT1G77690.1,3702.AT2G38120.1,3702.AT3G28860.1,3702.AT3G62980.1	GN,LAX3,AUX1,ABCB19,TIR1
	GO:0009605	Response to external stimulus	10	1608	1	4.76e-07	3702.AT1G13980.1,3702.AT1G70940.1,3702.AT1G73590.1,3702.AT2G01420.2,3702.AT2G34650.1,3702.AT2G38120.1,3702.AT3G28860.1,3702.AT3G62980.1,3702.AT5G55910.1,3702.AT5G57090.1	GN,PIN3,PIN1,PIN4,PID,AUX1,ABCB19,TIR1,D6PK,EIR1
	GO:0009888	Tissue development	7	536	1.32	1.3e-06	3702.AT1G13980.1,3702.AT1G19850.1,3702.AT1G70940.1,3702.AT1G77110.1,3702.AT2G34650.1,3702.AT2G38120.1,3702.AT5G55910.1	GN,MP,PIN3,PIN6,PID,AUX1,D6PK
	GO:0010311	Lateral root formation	4	45	2.16	1.43e-06	3702.AT1G13980.1,3702.AT1G77690.1,3702.AT2G38120.1,3702.AT3G62980.1	GN,LAX3,AUX1,TIR1
	GO:0090698	Post-embryonic plant morphogenesis	5	176	1.66	4.42e-06	3702.AT1G13980.1,3702.AT1G73590.1,3702.AT1G77690.1,3702.AT2G38120.1,3702.AT3G62980.1	GN,PIN1,LAX3,AUX1,TIR1
	GO:0048766	Root hair initiation	3	13	2.57	7e-06	3702.AT1G70940.1,3702.AT2G34650.1,3702.AT5G55910.1	PIN3,PID,D6PK
	GO:0010540	Basipetal auxin transport	3	14	2.54	8.38e-06	3702.AT1G13980.1,3702.AT1G77110.1,3702.AT3G28860.1	GN,PIN6,ABCB19
	GO:0009791	Post-embryonic development	8	1237	1.02	1.81e-05	3702.AT1G13980.1,3702.AT1G19850.1,3702.AT1G73590.1,3702.AT1G77690.1,3702.AT2G34650.1,3702.AT2G38120.1,3702.AT3G28860.1,3702.AT3G62980.1	GN,MP,PIN1,LAX3,PID,AUX1,ABCB19,TIR1
	GO:0009628	Response to abiotic stimulus	9	1785	0.91	1.94e-05	3702.AT1G13980.1,3702.AT1G70940.1,3702.AT1G73590.1,3702.AT2G01420.2,3702.AT2G34650.1,3702.AT2G38120.1,3702.AT3G28860.1,3702.AT5G55910.1,3702.AT5G57090.1	GN,PIN3,PIN1,PIN4,PID,AUX1,ABCB19,D6PK,EIR1
	GO:0080162	Intracellular auxin transport	2	2	3.21	0.00013	3702.AT5G15100.1,3702.AT5G16530.1	PIN8,PIN5
	GO:0001736	Establishment of planar polarity	2	3	3.03	0.0002	3702.AT1G13980.1,3702.AT2G38120.1	GN,AUX1
	GO:0048767	Root hair elongation	3	61	1.9	0.00043	3702.AT1G70940.1,3702.AT1G77110.1,3702.AT2G34650.1	PIN3,PIN6,PID
	GO:0060560	Developmental growth involved in morphogenesis	4	253	1.41	0.00084	3702.AT1G13980.1,3702.AT1G70940.1,3702.AT1G77110.1,3702.AT2G34650.1	GN,PIN3,PIN6,PID
	GO:0009942	Longitudinal axis specification	2	9	2.55	0.001	3702.AT1G13980.1,3702.AT1G19850.1	GN,MP
	GO:0048608	Reproductive structure development	6	1011	0.98	0.0011	3702.AT1G13980.1,3702.AT1G19850.1,3702.AT1G73590.1,3702.AT2G34650.1,3702.AT3G28860.1,3702.AT3G62980.1	GN,MP,PIN1,PID,ABCB19,TIR1
	GO:0000902	Cell morphogenesis	4	280	1.36	0.0012	3702.AT1G13980.1,3702.AT1G70940.1,3702.AT2G34650.1,3702.AT5G55910.1	GN,PIN3,PID,D6PK
	GO:0016049	Cell growth	4	288	1.35	0.0013	3702.AT1G13980.1,3702.AT1G70940.1,3702.AT1G77110.1,3702.AT2G34650.1	GN,PIN3,PIN6,PID
	GO:0048829	Root cap development	2	13	2.39	0.0018	3702.AT1G77690.1,3702.AT2G38120.1	LAX3,AUX1
	GO:0009793	Embryo development ending in seed dormancy	4	355	1.26	0.0027	3702.AT1G13980.1,3702.AT1G19850.1,3702.AT1G73590.1,3702.AT2G34650.1	GN,MP,PIN1,PID
	GO:0048367	Shoot system development	5	723	1.05	0.0028	3702.AT1G19850.1,3702.AT1G73590.1,3702.AT2G34650.1,3702.AT3G28860.1,3702.AT3G62980.1	MP,PIN1,PID,ABCB19,TIR1
	GO:0009908	Flower development	4	415	1.19	0.0048	3702.AT1G19850.1,3702.AT1G73590.1,3702.AT3G28860.1,3702.AT3G62980.1	MP,PIN1,ABCB19,TIR1
	GO:0048827	Phyllome development	4	430	1.18	0.0053	3702.AT1G73590.1,3702.AT2G34650.1,3702.AT3G28860.1,3702.AT3G62980.1	PIN1,PID,ABCB19,TIR1
	GO:0007389	Pattern specification process	3	173	1.45	0.0068	3702.AT1G13980.1,3702.AT1G19850.1,3702.AT1G73590.1	GN,MP,PIN1
	GO:0009416	Response to light stimulus	4	604	1.03	0.018	3702.AT1G70940.1,3702.AT1G73590.1,3702.AT3G28860.1,3702.AT5G55910.1	PIN3,PIN1,ABCB19,D6PK
	GO:0048825	Cotyledon development	2	51	1.8	0.0192	3702.AT1G73590.1,3702.AT2G34650.1	PIN1,PID
	GO:0009723	Response to ethylene	3	263	1.26	0.0214	3702.AT1G25490.1,3702.AT3G62980.1,3702.AT5G57090.1	RCN1,TIR1,EIR1
	GO:0009640	Photomorphogenesis	2	58	1.75	0.0239	3702.AT1G73590.1,3702.AT3G28860.1	PIN1,ABCB19
	GO:0009555	Pollen development	3	280	1.24	0.0252	3702.AT3G62980.1,3702.AT5G15100.1,3702.AT5G16530.1	TIR1,PIN8,PIN5
	GO:0010051	Xylem and phloem pattern formation	2	61	1.72	0.026	3702.AT1G19850.1,3702.AT1G73590.1	MP,PIN1
	GO:0003333	Amino acid transmembrane transport	2	70	1.66	0.0336	3702.AT1G77690.1,3702.AT2G38120.1	LAX3,AUX1
	GO:1902531	Regulation of intracellular signal transduction	2	74	1.64	0.0371	3702.AT1G13980.1,3702.AT1G77110.1	GN,PIN6
enrichment.Function	GO:0080161	Auxin transmembrane transporter activity	9	18	2.91	9.85e-21	3702.AT1G70940.1,3702.AT1G73590.1,3702.AT1G77690.1,3702.AT2G01420.2,3702.AT2G38120.1,3702.AT3G28860.1,3702.AT5G15100.1,3702.AT5G16530.1,3702.AT5G57090.1	PIN3,PIN1,LAX3,PIN4,AUX1,ABCB19,PIN8,PIN5,EIR1
	GO:0010329	Auxin efflux transmembrane transporter activity	7	15	2.88	1.5e-15	3702.AT1G70940.1,3702.AT1G73590.1,3702.AT2G01420.2,3702.AT3G28860.1,3702.AT5G15100.1,3702.AT5G16530.1,3702.AT5G57090.1	PIN3,PIN1,PIN4,ABCB19,PIN8,PIN5,EIR1
	GO:0010328	Auxin influx transmembrane transporter activity	2	6	2.73	0.0042	3702.AT1G77690.1,3702.AT2G38120.1	LAX3,AUX1
	GO:0010011	Auxin binding	2	8	2.61	0.0057	3702.AT2G38120.1,3702.AT3G62980.1	AUX1,TIR1
